# Supplementary material for: Effects of Aluminum Oxide Addition on Electrical and Mechanical Properties of 3 mol% Yttria-Stabilized Tetragonal Zirconia Electrolyte for IT-SOFCs
Source: Materials (Basel). 2022 Mar 12;15(6):2101. doi: 10.3390/ma15062101 (PMC8956071; doi:10.3390/ma15062101)
Supplement: Supplementary file 1 [file materials-15-02101-s001.zip]

Archive with 1 entries (1 files):
- materials-1518415-supplementary.pdf
